# Supplementary material for: Associations Between Emotional Distress and Injury Occurrence in Physically Active Students
Source: J Clin Med. 2026 Feb 27;15(5):1822. doi: 10.3390/jcm15051822 (PMC12986016; doi:10.3390/jcm15051822)
Supplement: Supplementary file 1 [file jcm-15-01822-s001.zip]

Archive with 5 entries (5 files):
- Figure S1_Prdicted probability of injury occurence.pdf
- Table S1_Baseline comparability between recruitment waves.pdf
- Table S2_Pearson correlation matrix for depression, anxiety, and stress.pdf
- Table S3_Multicollinearity diagnostics.pdf
- Table S4_Model diagnostic.pdf
